# Supplementary material for: Superhydrophilic and Underwater Superoleophobic Copper Mesh Coated with Bamboo Cellulose Hydrogel for Efficient Oil/Water Separation
Source: Polymers (Basel). 2023 Dec 19;16(1):14. doi: 10.3390/polym16010014 (PMC10780632; doi:10.3390/polym16010014)
Supplement: Supplementary file 1 [file polymers-16-00014-s001.zip]

Archive with 4 entries (4 files):
- Movie S1.mp4
- Movie S2.mp4
- Movie S3.mp4
- Supporting information.pdf
